# Supplementary material for: Anorexia-Induced Hypoleptinemia Drives Adaptations in the JAK2/STAT3 Pathway in the Ventral and Dorsal Hippocampus of Female Rats
Source: Nutrients. 2024 Apr 15;16(8):1171. doi: 10.3390/nu16081171 (PMC11054075; doi:10.3390/nu16081171)
Supplement: Supplementary file 1 [file nutrients-16-01171-s001.zip]

Archive with 1 entries (1 files):
- nutrients-2920385-supplementary.pdf
